# Supplementary material for: Improving the diagnosis of severe malaria in African children using platelet counts and plasma PfHRP2 concentrations
Source: Sci Transl Med. Author manuscript; Available in PMC 2022 Sep 21. (PMC7613613; doi:10.1126/scitranslmed.abn5040)
Supplement: Checklist.zip [file EMS153592-supplement-Checklist_zip.zip]

Archive with 1 entries (1 files):
- scitranslmed.abn5040_equator_stard_blcm_checklist.docx
